# Supplementary material for: Disequilibrium between BRCA1 and BRCA2 Circular and Messenger RNAs Plays a Role in Breast Cancer
Source: Cancers (Basel). 2023 Apr 6;15(7):2176. doi: 10.3390/cancers15072176 (PMC10093293; doi:10.3390/cancers15072176)
Supplement: Supplementary file 1 [file cancers-15-02176-s001.zip]

Archive with 8 entries (8 files):
- Supplementary Figure S1.jpg
- Supplementary Figure S2.jpg
- Supplementary Figure S3.jpg
- Supplementary Table S1.xlsx
- Supplementary Table S2.xlsx
- Supplementary Table S3.xlsx
- Supplementary Table S4.xlsx
- Supplementary Table S5.xlsx
