# Supplementary material for: Disequilibrium between BRCA1 and BRCA2 Circular and Messenger RNAs Plays a Role in Breast Cancer
Source: Cancers (Basel). 2023 Apr 6;15(7):2176. doi: 10.3390/cancers15072176 (PMC10093293; doi:10.3390/cancers15072176)
Supplement: Supplementary file 1 [file cancers-15-02176-s001.zip › Supplementary Table S1.xlsx]

## Sheet: Feuil1
			Tissue (availability, passing QC)
Gene	Variation	Patients	Normal breast	Tumoral breast	Mammectomy	Ovarian	Salpingian
BRCA1	c.81-?_4986+?del	20X0129	1 (1)	1 (1)
		20X0184			1 (0)	1 (1)	1 (1)
		20X0186				1 (1)	1 (1)
BRCA1	c.442-?_4357+?del	20X0133	1 (1)	1 (1)	1 (0)
		20X0180				1 (1)	1 (1)
		20X0198				1 (1)	1 (1)
BRCA1	c.5075-?_5193+?del	20X0127	1 (1)	1 (1)
BRCA1	c.5075-?_5277+?dup	20X0131	1 (0)	1 (1)	1 (0)
BRCA1	c.4186-?_4357+?dup	20X0146	1 (0)	1 (1)		1 (1)	1 (1)
BRCA1	c.135-1G>C	20X0172				1 (0)	1 (1)
		20X0185				1 (1)	1 (1)
		20X0212			1 (0)
BRCA2	c.67+3A>G	20X0140	1 (0)	1 (1)
BRCA2	c.7805G>C	20X0175				1 (1)	1 (1)
BRCA2	c.9257-2A>G	20X0217					1 (0)
Supplementary Table S1: BRCA1 and BRCA2 germline splice variations from the validation set. Tissue availability is indicated; in brackets: number of FFPE samples fulfilling the quality requirement (1500UMI, see text). BRCA1: NM_007294.4; BRCA2: NM_000059.4
